# Supplementary material for: LLPS droplet size estimation via UV–Vis spectroscopy using a microplate reader
Source: Sci Rep. 2025 Dec 27;16:3533. doi: 10.1038/s41598-025-33638-8 (PMC12847920; doi:10.1038/s41598-025-33638-8)
Supplement: Supplementary file 2 — Supplementary Material 2 [file 41598_2025_33638_MOESM2_ESM.xlsx]

## Sheet: RI 10 nm毎
λ (nm)	water	glass	PS	1 mM Urease	BSA100%	400 mg/mL BSA	100 mg/mL BSA	PEG-8000 100%	PEG-8000 15%	400 mg/mL BSA in PEG-8000 15%	100 mg/mL BSA in PEG-8000 15%
300	1.37144	1.48782	1.67549	1.39179	1.62837	1.47421	1.39713	1.4848	1.38767	1.49045	1.41337
310	1.36829	1.48519	1.66894	1.38864	1.62127	1.46948	1.39359	1.48394	1.38485	1.48604	1.41015
320	1.36538	1.48276	1.66279	1.38573	1.61521	1.46531	1.39036	1.48309	1.38224	1.48217	1.40722
330	1.36262	1.48052	1.65703	1.38297	1.60994	1.46155	1.38735	1.48226	1.37975	1.47868	1.40448
340	1.36044	1.47872	1.65162	1.38079	1.60531	1.45839	1.38493	1.48144	1.37777	1.47572	1.40226
350	1.35822	1.4769	1.64655	1.37857	1.6012	1.45541	1.38252	1.48063	1.37576	1.47295	1.40005
360	1.3563	1.47533	1.64181	1.37665	1.59752	1.45278	1.38042	1.47984	1.37399	1.47048	1.39811
370	1.35447	1.47385	1.63737	1.37482	1.5942	1.45036	1.37844	1.47906	1.37231	1.46821	1.39629
380	1.35274	1.47246	1.63322	1.37309	1.59119	1.44812	1.37658	1.47829	1.37072	1.4661	1.39457
390	1.35123	1.47126	1.62935	1.37158	1.58845	1.44612	1.37495	1.47754	1.36932	1.46421	1.39304
400	1.34979	1.47012	1.62573	1.37014	1.58594	1.44425	1.37341	1.47681	1.36798	1.46244	1.3916
410	1.34842	1.46905	1.62235	1.36877	1.58362	1.4425	1.37194	1.47609	1.3667	1.46078	1.39022
420	1.34722	1.46812	1.61921	1.36757	1.58149	1.44093	1.37065	1.47538	1.36557	1.45928	1.389
430	1.34607	1.46723	1.61627	1.36642	1.57952	1.43945	1.36941	1.47469	1.36449	1.45787	1.38783
440	1.34496	1.46639	1.61354	1.36531	1.57768	1.43805	1.36823	1.47401	1.36344	1.45653	1.38671
450	1.34389	1.46558	1.61099	1.36424	1.57597	1.43672	1.3671	1.47334	1.36243	1.45526	1.38564
460	1.34286	1.46481	1.60862	1.36321	1.57437	1.43546	1.36601	1.4727	1.36145	1.45406	1.3846
470	1.34196	1.46415	1.60641	1.36231	1.57287	1.43432	1.36505	1.47206	1.36059	1.45296	1.38369
480	1.34109	1.46352	1.60435	1.36144	1.57147	1.43324	1.36413	1.47144	1.35976	1.45191	1.3828
490	1.34025	1.46291	1.60243	1.3606	1.57015	1.43221	1.36324	1.47084	1.35895	1.45091	1.38194
500	1.33943	1.46232	1.60064	1.35978	1.5689	1.43122	1.36238	1.47024	1.35817	1.44995	1.38111
510	1.33864	1.46176	1.59897	1.35899	1.56773	1.43027	1.36154	1.46967	1.3574	1.44904	1.38031
520	1.33794	1.46128	1.5974	1.35829	1.56662	1.42941	1.36081	1.46911	1.35673	1.4482	1.3796
530	1.33727	1.46082	1.59594	1.35762	1.56556	1.42859	1.3601	1.46856	1.35608	1.44739	1.37891
540	1.33662	1.46037	1.59458	1.35697	1.56456	1.42779	1.35941	1.46803	1.35544	1.44661	1.37823
550	1.33597	1.45993	1.5933	1.35632	1.56361	1.42703	1.35874	1.46751	1.35481	1.44587	1.37758
560	1.33534	1.45951	1.59209	1.35569	1.56271	1.42629	1.35808	1.46701	1.3542	1.44515	1.37694
570	1.33473	1.4591	1.59096	1.35508	1.56185	1.42558	1.35744	1.46652	1.3536	1.44445	1.37632
580	1.3342	1.45876	1.58996	1.35455	1.56103	1.42493	1.35688	1.46604	1.35308	1.44382	1.37577
590	1.33361	1.45837	1.58889	1.35396	1.56024	1.42426	1.35627	1.46559	1.35251	1.44316	1.37517
600	1.3331	1.45804	1.58793	1.35345	1.5595	1.42366	1.35574	1.46514	1.35201	1.44257	1.37465
610	1.3326	1.45773	1.58703	1.35295	1.55878	1.42307	1.35522	1.46471	1.35152	1.44199	1.37414
620	1.33211	1.45742	1.58617	1.35246	1.55809	1.4225	1.3547	1.4643	1.35104	1.44143	1.37364
630	1.33162	1.45711	1.58536	1.35197	1.55743	1.42194	1.3542	1.4639	1.35056	1.44089	1.37315
640	1.33114	1.45682	1.58458	1.35149	1.5568	1.42141	1.35371	1.46351	1.3501	1.44036	1.37267
650	1.33068	1.45653	1.58384	1.35103	1.5562	1.42089	1.35323	1.46314	1.34965	1.43986	1.37221
660	1.33024	1.45625	1.58314	1.35059	1.55561	1.42039	1.35278	1.46278	1.34922	1.43937	1.37176
670	1.32987	1.45601	1.58247	1.35022	1.55505	1.41994	1.35239	1.46244	1.34886	1.43893	1.37137
680	1.32945	1.45574	1.58183	1.3498	1.55451	1.41948	1.35196	1.46211	1.34845	1.43848	1.37096
690	1.32911	1.45552	1.58122	1.34946	1.55399	1.41906	1.35159	1.4618	1.34811	1.43806	1.3706
700	1.32877	1.4553	1.58065	1.34912	1.55349	1.41866	1.35124	1.4615	1.34778	1.43767	1.37025
710	1.32844	1.45508	1.58011	1.34879	1.553	1.41826	1.3509	1.46122	1.34746	1.43728	1.36991
720	1.32812	1.45486	1.57961	1.34847	1.55254	1.41789	1.35056	1.46095	1.34714	1.43691	1.36959
730	1.32781	1.45465	1.57914	1.34816	1.55209	1.41752	1.35024	1.4607	1.34684	1.43655	1.36927
740	1.3275	1.45444	1.5787	1.34785	1.55165	1.41716	1.34992	1.46046	1.34654	1.4362	1.36896
750	1.3272	1.45424	1.57832	1.34755	1.55123	1.41681	1.3496	1.46023	1.34625	1.43587	1.36866
760	1.32691	1.45404	1.57797	1.34726	1.55082	1.41647	1.3493	1.46002	1.34597	1.43554	1.36837
770	1.32667	1.45387	1.57767	1.34702	1.55042	1.41617	1.34904	1.45983	1.34574	1.43524	1.36811
780	1.32638	1.45367	1.57743	1.34673	1.55004	1.41585	1.34875	1.45965	1.34547	1.43493	1.36783
790	1.3261	1.45348	1.57725	1.34645	1.54967	1.41553	1.34846	1.45948	1.34521	1.43463	1.36756
800	1.32587	1.45332	1.57712	1.34622	1.54931	1.41525	1.34822	1.45933	1.34499	1.43436	1.36733
